# Supplementary material for: Dip-Coating Self-Assembly Fabrication and Polarization Sensitive Photoresponse of Aligned Single-Walled Carbon Nanotube Film
Source: Sensors (Basel). 2022 Jan 10;22(2):490. doi: 10.3390/s22020490 (PMC8779663; doi:10.3390/s22020490)
Supplement: Supplementary file 1 [file sensors-22-00490-s001.zip]

Archive with 1 entries (1 files):
- sensors-1510309-supplementary.pdf
